# Supplementary material for: Identification of Novel Genes Associated with Partial Resistance to Aphanomyces Root Rot in Field Pea by BSR-Seq Analysis
Source: Int J Mol Sci. 2022 Aug 28;23(17):9744. doi: 10.3390/ijms23179744 (PMC9456226; doi:10.3390/ijms23179744)
Supplement: Supplementary file 1 [file ijms-23-09744-s001.zip › Supplementary Table S1 DEGs information.xlsx]

## Sheet: Sheet1
gene ID	SNP density/Kb	Gene length	SNPs	Gene ontology			pathway	GO term
				cellular components	Molecular Function	Biological process		Root system development	plant defense	plant immune
Psat1g012640	6.68308	2843	19		protein binding				GO:0006952
Psat1g105280	5.15796	3102	16		hydrolase activity		methylsalicylate degradation; superpathway of methylsalicylate metabolism
Psat1g110880	0	429	0				ethylene biosynthesis I (plants)
Psat1g156800	6.99913	1143	8		abscisic acid binding; protein phosphatase inhibitor activity; signaling receptor activity	abscisic acid-activated signaling pathway; defense response			GO:0006952
Psat1g156920	0	1368	0		abscisic acid binding; protein phosphatase inhibitor activity; signaling receptor activity	abscisic acid-activated signaling pathway; defense response			GO:0006952
Psat1g157160	9.11162	878	8		abscisic acid binding; protein phosphatase inhibitor activity; signaling receptor activity	abscisic acid-activated signaling pathway; defense response			GO:0006952
Psat1g201920	1.66945	599	1						GO:0006952
Psat2g013520	2.42718	824	2		protein binding	signal transduction			GO:0006952	GO:0006955
Psat2g026080	3.10078	3225	10		protein binding				GO:0031347
Psat2g056400	5.91216	3552	21		ADP binding				GO:0006952
Psat2g149200	3.00092	4332	13		oxidoreductase activity; metal ion binding; protein binding	oxidation-reduction process	jasmonic acid biosynthesis
Psat2g153640	5.3281	3566	19	integral component of membrane		defense response			GO:0006952
Psat3g026920	8.03213	2988	24		hydrolase activity		methylsalicylate degradation; superpathway of methylsalicylate metabolism
Psat3g069000	2.91606	4801	14		oxidoreductase activity; metal ion binding; protein binding	oxidation-reduction process	jasmonic acid biosynthesis
Psat3g074240	15.1653	3297	50		ADP binding				GO:0006952
Psat3g126560	5.66802	1235	7						GO:0006952	GO:0006955
Psat3g126600	1.00806	992	1		protein binding	signal transduction			GO:0006952	GO:0006955
Psat3g156760	0.301386	3318	1		ADP binding				GO:0006952
Psat4g025040	10.5914	1133	12		abscisic acid binding; protein phosphatase inhibitor activity; signaling receptor activity	abscisic acid-activated signaling pathway; defense response			GO:0006952
Psat4g087360	0	735	0					GO:0048364
Psat4g152600	7.87402	1270	10						GO:0006952;GO:0031347;GO:0031348
Psat4g180200	3.84123	781	3			defense response			GO:0006952
Psat4g180800	15.0263	1331	20			defense response			GO:0006952
Psat4g184760	1.7288	26608	46		oxidoreductase activity; metal ion binding; protein binding	oxidation-reduction process	jasmonic acid biosynthesis
Psat4g185080	6.89223	3192	22		oxidoreductase activity; metal ion binding; protein binding	oxidation-reduction process	jasmonic acid biosynthesis
Psat4g186560	7.32807	1774	13			defense response			GO:0006952
Psat4g201520	1.86567	536	1						GO:0006952;GO:0031347;GO:0031348
Psat4g201600	0	660	0						GO:0006952;GO:0031347;GO:0031348
Psat5g007800	10.101	990	10					GO:0048364
Psat5g066680	0	773	0						GO:0006952
Psat5g242440	0	863	0			defense response			GO:0006952
Psat5g242600	0	741	0			defense response			GO:0006952
Psat5g289880	0	3496	0		oxidoreductase activity; metal ion binding; protein binding	oxidation-reduction process	jasmonic acid biosynthesis
Psat5g291280	0	3280	0		oxidoreductase activity; metal ion binding; protein binding	oxidation-reduction process	jasmonic acid biosynthesis
Psat5g291320	0	688	0		metal ion binding; oxidoreductase activity, acting on single donors with incorporation of molecular oxygen, incorporation of two atoms of oxygen	oxidation-reduction process	jasmonic acid biosynthesis
Psat6g011200	0	227	0						GO:0006952
Psat6g042720	5.16462	1549	8			defense response			GO:0006952
Psat6g042840	2.07469	964	2			defense response			GO:0006952
Psat6g043800	11.6897	941	11			defense response			GO:0006952
Psat6g098320	0	1869	0	peroxisome	acyl-CoA oxidase activity; oxidoreductase activity, acting on the CH-CH group of donors	fatty acid beta-oxidation; oxidation-reduction process	jasmonic acid biosynthesis
Psat6g164080	0	1486	0					GO:0010015; GO:0010053; GO:0022622; GO:0048364
Psat7g067640	5.01253	1995	10		ADP binding				GO:0006952
Psat7g067680	1.92493	1039	2		ADP binding				GO:0006952
Psat7g067840	20.1835	545	11		ADP binding				GO:0006952

## Sheet: Sheet2
gene ID	SNP density/Kb	Gene length	SNPs	Biological process	pathway
Psat1g012640	6.68308	2843	19
Psat1g105280	5.15796	3102	16		methylsalicylate degradation; superpathway of methylsalicylate metabolism
Psat1g110880	0	429	0		ethylene biosynthesis I (plants)
Psat1g156800	6.99913	1143	8	abscisic acid-activated signaling pathway; defense response
Psat1g156920	0	1368	0	abscisic acid-activated signaling pathway; defense response
Psat1g157160	9.11162	878	8	abscisic acid-activated signaling pathway; defense response
Psat1g201920	1.66945	599	1
Psat2g013520	2.42718	824	2	signal transduction
Psat2g026080	3.10078	3225	10
Psat2g056400	5.91216	3552	21
Psat2g149200	3.00092	4332	13	oxidation-reduction process	jasmonic acid biosynthesis
Psat2g153640	5.3281	3566	19	defense response
Psat3g026920	8.03213	2988	24		methylsalicylate degradation; superpathway of methylsalicylate metabolism
Psat3g069000	2.91606	4801	14	oxidation-reduction process	jasmonic acid biosynthesis
Psat3g074240	15.1653	3297	50
Psat3g126560	5.66802	1235	7
Psat3g126600	1.00806	992	1	signal transduction
Psat3g156760	0.301386	3318	1
Psat4g025040	10.5914	1133	12	abscisic acid-activated signaling pathway; defense response
Psat4g087360	0	735	0
Psat4g152600	7.87402	1270	10
Psat4g180200	3.84123	781	3	defense response
Psat4g180800	15.0263	1331	20	defense response
Psat4g184760	1.7288	26608	46	oxidation-reduction process	jasmonic acid biosynthesis
Psat4g185080	6.89223	3192	22	oxidation-reduction process	jasmonic acid biosynthesis
Psat4g186560	7.32807	1774	13	defense response
Psat4g201520	1.86567	536	1
Psat4g201600	0	660	0
Psat5g007800	10.101	990	10
Psat5g066680	0	773	0
Psat5g242440	0	863	0	defense response
Psat5g242600	0	741	0	defense response
Psat5g289880	0	3496	0	oxidation-reduction process	jasmonic acid biosynthesis
Psat5g291280	0	3280	0	oxidation-reduction process	jasmonic acid biosynthesis
Psat5g291320	0	688	0	oxidation-reduction process	jasmonic acid biosynthesis
Psat6g011200	0	227	0
Psat6g042720	5.16462	1549	8	defense response
Psat6g042840	2.07469	964	2	defense response
Psat6g043800	11.6897	941	11	defense response
Psat6g098320	0	1869	0	fatty acid beta-oxidation; oxidation-reduction process	jasmonic acid biosynthesis
Psat6g164080	0	1486	0
Psat7g067640	5.01253	1995	10
Psat7g067680	1.92493	1039	2
Psat7g067840	20.1835	545	11
